# Supplementary material for: A High-Throughput Screening of a Natural Products Library for Mitochondria Modulators
Source: Biomolecules. 2024 Apr 4;14(4):440. doi: 10.3390/biom14040440 (PMC11048375; doi:10.3390/biom14040440)
Supplement: Supplementary file 1 [file biomolecules-14-00440-s001.zip]

Archive with 1 entries (1 files):
- biomolecules-2904557-supplementary.pdf
